# Supplementary material for: Multi-Omics Analysis Revealed a Significant Alteration of Critical Metabolic Pathways Due to Sorafenib-Resistance in Hep3B Cell Lines
Source: Int J Mol Sci. 2022 Oct 9;23(19):11975. doi: 10.3390/ijms231911975 (PMC9569810; doi:10.3390/ijms231911975)
Supplement: Supplementary file 1 [file ijms-23-11975-s001.zip]

Archive with 2 entries (2 files):
- Figure S1.edited.pdf
- Tables.pdf
